# Supplementary material for: Interaction between early-life pet exposure and methylation pattern of ADAM33 on allergic rhinitis among children aged 3–6 years in China
Source: Allergy Asthma Clin Immunol. 2021 May 1;17:44. doi: 10.1186/s13223-021-00526-5 (PMC8088023; doi:10.1186/s13223-021-00526-5)
Supplement: Supplementary file 2 — Additional file 2: Table S2. Description of data: Target DNA methylation sequence information. [file 13223_2021_526_MOESM2_ESM.xlsx]

## Sheet: Sheet1
Table S2: Target DNA methylation sequence information
Target, the name of the target fragment; Chr, chromosome; mRNA, RNA close to the product; mRNA_Strand, the direction of mRNA; TSS, the transcription initiation site of mRNA; Start, the initial position of the product on the reference genome; End, the termination position of the product on the reference genome; Length, the length of the product; Target_Strand, the direction of product; Distance2TS…
Target	Chr	Gene	mRNA	mRNA_Strand	TSS	TES	Start	End	Length	Target_Strand	Distance2TSS	PrimerF	PrimerR
ACE_1	17	ACE	NM_000789	+	61554421	61575741	61553964	61554172	209	+	-457	TTGGTGAAGAAGTYGGTTAGGTT	TACCRAAACACCCRAACCTACC
ACE_2	17	ACE	NM_000789	+	61554421	61575741	61554769	61554968	200	+	348	GTTTGTGGGGYGGGTAGGT	CCCAAAACCAAACCCAACA
ADAM33_1	20	ADAM33	NM_001282447	-	3663337	3648611	3663683	3663480	204	-	-346	GAGATTAGGAGATTGAGATTATTTTG	TCCCTCTATCRCCAAACTAAAATACAA
ADAM33_2	20	ADAM33	NM_001282447	-	3663337	3648611	3662903	3663057	155	+	434	GTGGAGTTGGGYGGAGGAG	ACCRCCTCATCCCACCAC
ADRB2_1	5	ADRB2	NM_000024	+	148206155	148208197	148206369	148206135	235	-	214	ATTGGTTGGGGGYGTTTTAG	ACAATTCCCCTAAAATCCTATACACA
CD14_1	5	CD14	NM_000591	-	140013035	140011312	140011802	140011981	180	+	1233	AGGTTTAGGTTGTGGGGTTGTAT	TACCAACCTAAACCTATCTAACAATC
GATA3_1	10	GATA3	NM_001002295	+	8096666	8117164	8095541	8095291	251	-	-1125	GYGGGGTTTGGAGGGATTA	AAAAACCCACTCCCTCTCCT
GATA3_2	10	GATA3	NM_001002295	+	8096666	8117164	8096275	8096483	209	+	-391	TATGAATGGGGTAGGTTGGTTGT	TCCCRCCCCTCCACTAAC
GATA3_3	10	GATA3	NM_001002295	+	8096666	8117164	8097919	8098165	247	+	1253	AGGTYGGGAGGGATTTGAG	CCCACCCCAAAACCTACAAC
GSTM1_1	1	GSTM1	NM_000561	+	110230417	110236367	110230454	110230247	208	-	37	GTAGGGTTTAGAGTATAAGAGTTTYGGAGA	AACCCCRCCTTAAACTTCTAAAC
GSTP1_1	11	GSTP1	NM_000852	+	67351065	67354124	67350752	67350518	235	-	-313	GTGGTTTAGGTTGGAGTGTAGTG	AATCCCAACACTTTAAAAAACC
GSTP1_2	11	GSTP1	NM_000852	+	67351065	67354124	67351050	67350901	150	-	-15	TTAGGGAGTAAATAGATAGTAGGAAGAGGA	CTCCACCCCTCTCCCCTAC
GSTP1_3	11	GSTP1	NM_000852	+	67351065	67354124	67351637	67351402	236	-	572	GAATTGGGAAATAGATTAYGGTGTA	ACAAAACTCCTCRCCCACCTC
GSTT1_1	22	GSTT1	NM_000853	-	24384311	24376132	24384246	24384431	186	+	65	GATTTGATYGGAAATTAGAGGGAGTT	CAAACRAACCCAACCCTAAAACA
GSTT1_2	22	GSTT1	NM_000853	-	24384311	24376132	24384228	24384066	163	-	83	GGTTTGGAGTTGTATTTGGATT	CCTACCTATCCCCTTCCTAACTTTTC
HAVCR2_1	5	HAVCR2	NM_032782	-	156536248	156512842	156537472	156537690	219	+	-1224	GGGGTTTTTTTATGTTGGTTAGGTT	AATCTATCACTTAAAAAACTTATACTCTCAT
IL13_1	5	IL13	NM_001354991	+	131992215	131996801	131991229	131991036	194	-	-986	ATTGTTTTTTAAAGGTTGTTTATAGGT	ACTAAAACTACAAACRCCCACCACCAC
IL13_2	5	IL13	NM_001354991	+	131992215	131996801	131991823	131991627	197	-	-392	TTTGTTTTGGAGGGTGGTTTT	ACAAATACRAACCACATACRCCAAATAC
IL4R_1	16	IL4R	NM_000418	+	27325229	27376099	27325459	27325281	179	-	230	GGAGTYGGGGTGGTTTTYGTGGTT	CCCAAAAATCCCCCACTTC
IL4_1	5	IL4	NM_000589	+	132009677	132018370	132008048	132008256	209	+	-1629	TTATAGGGAGGTTTAGGTATAGTGGTT	ACCRTTCTCCTACCTCAACC
KCNE4_1	2	KCNE4	NM_080671	+	223916647	223920357	223916755	223916538	218	-	108	AGTGAAAAAGATTGGGAAGTGG	AAATTCAACTACCTCTAAAAACCTATAACC
KCNE4_2	2	KCNE4	NM_080671	+	223916647	223920357	223916949	223916728	222	-	302	TAGTTTAAGAGGGTTTTTTTGTTTTG	CAATTCCCACTTCCCAATCTT
KCNE4_3	2	KCNE4	NM_080671	+	223916647	223920357	223917770	223917548	223	-	1123	TTTGTATAGTAGTAGGAGGTTGGATT	AATACTAAAAATAAAACCTCTAAACAACA
KCNE4_4	2	KCNE4	NM_080671	+	223916647	223920357	223917781	223917977	197	+	1134	GGTTTTGGGGGGAGGTTAT	TACCCCCTCCTCCTAAATAATAA
KCNE4_5	2	KCNE4	NM_080671	+	223916647	223920357	223917848	223918110	263	+	1201	GATGTTGAATATGTTGTAGGAGAG	TCTCTAAAATTACTAACTAATAAAACCAC
TAP1_1	6	TAP1	NM_000593	-	32821748	32812985	32822091	32822268	178	+	-343	GGTAGAGGGGTGGAGGAGAT	TCCCTTCACRAACACTCTAAAC
TAP1_2	6	TAP1	NM_000593	-	32821748	32812985	32821975	32821796	180	-	-227	GGGTATTGGTTTTTAATTTGGGATAG	CCCACCCCAACCTCAAAA
TAP1_3	6	TAP1	NM_000593	-	32821748	32812985	32821264	32821424	161	+	484	GGTGGGTATTAGTAGGGAGAAT	TCCRAATACCAATAACTAACTCTAAATATCC
TAP2_1	6	TAP2	NM_000544	-	32806547	32793186	32806912	32807174	263	+	-365	GGTGGTTTAYGTTTGTAATTATAGTATTTTG	TCACTCTTATCRCCCAAACTAAAATACAATA
TAP2_2	6	TAP2	NM_000544	-	32806547	32793186	32806341	32806609	269	+	206	AGAGGGATTGGGAAGTAGGAG	ACCCAACCCAAAATAAAAACCT
TGFB1_1	19	TGFB1	NM_000660	-	41859788	41836227	41858091	41857845	247	-	1697	TTAGAGGGTGTTAGGAAAGTGAGAG	CTCCCCACTCTATCCCTCAC
TGFB1_2	19	TGFB1	NM_000660	-	41859788	41836227	41859181	41859413	233	+	607	GGTGGTTTTGAATAGGGGATT	ACTCCCTCCCTACCCCCTAC
TGFB1_3	19	TGFB1	NM_000660	-	41859788	41836227	41858786	41859013	228	+	1002	GATAGGATTTGGTYGYGGATGGT	AAACCTCCCCACCACACC
TLR2_1	4	TLR2	NM_001318787	+	154605403	154627412	154605661	154605398	264	-	258	GGATAGGAGTTAGGGGTTTAGGTGTAG	AACTTTCCCTTTTACTTACTTCCTAATC
