# Supplementary material for: Interaction between early-life pet exposure and methylation pattern of ADAM33 on allergic rhinitis among children aged 3–6 years in China
Source: Allergy Asthma Clin Immunol. 2021 May 1;17:44. doi: 10.1186/s13223-021-00526-5 (PMC8088023; doi:10.1186/s13223-021-00526-5)
Supplement: Supplementary file 4 — Additional file 4: Table S3. Description of data: Different methylation CpG sites between AR patients and healthy controls. [file 13223_2021_526_MOESM4_ESM.xlsx]

## Sheet: Sheet2
Table S3 Different methylation CpG sites between AR patients and healthy controls
Target, the name of the amplicon of the methylation site; POS, the specific location of the methylation site at the amplicon; Type, the type of methylation site; P value (U-test), the U-test model is used to calculate the P value and FDR P value; OR(L95-U95)(Logistic), the odds ratio and confidance interval was calculated through the logistic regression model
Target	Position	Type	Chromosome	GenomePosition	P-value(Utest)	FDR P-value(Utest)	OR(L95-U95)(Logistic)	GroupDiff	AR_Mean	Control_Mean
ACE_1	24	CG	17	61553987	6.29788e-05	0.0337567	0.8196(0.7375-0.9109)	-0.0218888	0.563244	0.585133
ACE_1	40	CG	17	61554003	0.000539222	0.144512	0.2746(0.1237-0.6096)	-0.0049238	0.00772905	0.0126528
ACE_1	43	CG	17	61554006	0.00113151	0.163453	0.9362(0.8577-1.0219)	-0.00833406	0.391646	0.39998
ACE_1	47	CG	17	61554010	0.00151636	0.163453	0.4442(0.2669-0.7391)	-0.00633477	0.0124417	0.0187764
ACE_1	51	CG	17	61554014	0.00152475	0.163453	0.9294(0.849-1.0175)	-0.00872558	0.432532	0.441257
ACE_1	54	CG	17	61554017	0.00262069	0.194023	3.2207(0.883-11.7477)	0.000968494	0.00945322	0.00848472
ACE_1	60	CG	17	61554023	0.00336737	0.194023	0.693(0.5479-0.8765)	-0.00779054	0.425565	0.433355
ACE_1	79	CG	17	61554042	0.00348125	0.194023	0.9431(0.894-0.9948)	-0.0227239	0.410802	0.433526
ACE_1	93	CG	17	61554056	0.00359587	0.194023	0.9356(0.8851-0.9889)	-0.0297013	0.390477	0.420178
ACE_1	99	CG	17	61554062	0.00394352	0.194023	0.8234(0.6845-0.9906)	-0.00658276	0.256478	0.26306
ACE_1	109	CG	17	61554072	0.00398182	0.194023	2.7507(1.3725-5.5127)	0.0026088	0.0099932	0.0073844
ACE_1	117	CG	17	61554080	0.00607099	0.271171	0.5929(0.3756-0.9361)	-0.00269914	0.00823904	0.0109382
ACE_1	131	CG	17	61554094	0.00737266	0.285401	0.7964(0.6579-0.9641)	-0.00749187	0.399807	0.407298
ACE_1	136	CG	17	61554099	0.00745452	0.285401	0.1117(0.0212-0.5887)	-0.00226343	0.00645235	0.00871578
ACE_1	143	CG	17	61554106	0.00831365	0.297075	0.8887(0.7091-1.1139)	-0.00222612	0.042085	0.0443111
ACE_1	161	CG	17	61554124	0.0102085	0.335334	0.9352(0.8526-1.0258)	-0.00762006	0.354497	0.362118
ACE_1	165	CG/rs8124875	17	61554128	0.0112089	0.335334	0.8214(0.6726-1.003)	-0.00699001	0.336999	0.343989
ACE_1	173	CG	17	61554136	0.0116049	0.335334	3.4352(1.1778-10.0194)	0.00122779	0.00637305	0.00514526
ACE_1	175	CG	17	61554138	0.0126958	0.335334	0.9551(0.8735-1.0445)	-0.0055391	0.342317	0.347856
ACE_1	179	CG/rs694746	17	61554142	0.0130277	0.335334	0.9294(0.8404-1.0279)	-0.00703038	0.405097	0.412127
ACE_1	183	CG	17	61554146	0.0131381	0.335334	0.9827(0.9674-0.9982)	-0.0812485	0.308023	0.389271
ACE_2	23	CG	17	61554791	0.0143572	0.349794	1.6938(0.7898-3.6327)	0.00106834	0.00707445	0.0060061
ACE_2	29	CG	17	61554797	0.0165601	0.373511	0.6514(0.4046-1.0487)	-0.00191494	0.00600855	0.00792348
ACE_2	34	CG	17	61554802	0.0167244	0.373511	0.9782(0.9601-0.9967)	-0.0725483	0.261876	0.334424
ACE_2	46	CG	17	61554814	0.0200464	0.42906	0.7299(0.5243-1.0161)	-0.00296688	0.0156548	0.0186216
ACE_2	52	CG	17	61554820	0.0212303	0.42906	0.978(0.9593-0.997)	-0.0688991	0.252156	0.321055
ACE_2	60	CG	17	61554828	0.0216131	0.42906	2.2213(1.0859-4.5438)	0.00220144	0.0106444	0.00844298
ACE_2	65	CG	17	61554833	0.0244495	0.443544	0.3233(0.0831-1.2584)	-0.000674197	0.00783539	0.00850959
ACE_2	76	CG	17	61554844	0.024493	0.443544	0.9773(0.9574-0.9976)	-0.0619745	0.236898	0.298873
ACE_2	78	CG	17	61554846	0.0248252	0.443544	0.7252(0.5559-0.946)	-0.00817509	0.0190668	0.0272418
ACE_2	85	CG	17	61554853	0.0304062	0.455982	0.9353(0.8595-1.0178)	-0.00935049	0.386975	0.396326
ACE_2	89	CG	17	61554857	0.0305208	0.455982	0.9543(0.8713-1.0453)	-0.00546408	0.39854	0.404004
ACE_2	92	CG	17	61554860	0.0310964	0.455982	1.303(0.955-1.7778)	0.00308895	0.970333	0.967244
ACE_2	99	CG	17	61554867	0.0312476	0.455982	0.1751(0.0384-0.7984)	-0.000845695	0.00622826	0.00707396
ACE_2	101	CG	17	61554869	0.0313273	0.455982	0.8552(0.4934-1.4825)	-0.00052057	0.00540211	0.00592268
ACE_2	105	CG	17	61554873	0.0315952	0.455982	5.2363(0.7927-34.5913)	0.000495906	0.00648974	0.00599383
ACE_2	112	CG	17	61554880	0.0336011	0.455982	1.0995(0.8621-1.4023)	0.00160492	0.968031	0.966426
ACE_2	127	CG	17	61554895	0.0351925	0.455982	0.5495(0.3136-0.9626)	-0.00250753	0.981734	0.984242
ACE_2	161	CG	17	61554929	0.0360473	0.455982	0.7885(0.5842-1.0642)	-0.00271287	0.0201648	0.0228777
ACE_2	163	CG/rs374451575	17	61554931	0.0368317	0.455982	0.8072(0.6131-1.0629)	-0.00298027	0.0153267	0.018307
ACE_2	167	CG	17	61554935	0.037151	0.455982	2.2873(0.857-6.1045)	0.000955761	0.00759449	0.00663873
ACE_2	173	CG	17	61554941	0.0371529	0.455982	0.2647(0.0788-0.8892)	-0.000992954	0.00841455	0.00940751
ACE_2	176	CG	17	61554944	0.0374697	0.455982	0.4228(0.1832-0.9758)	-0.0012936	0.00959268	0.0108863
ADAM33_2	132	CG	20	3663034	0.038	0.456	0.7905(0.4372-1.4293)	-0.00071	0.00693	0.00764
ADAM33_2	56	CG	20	3662958	0.039	0.456	0.7242(0.4734-1.108)	-0.00181	0.00791	0.00972
ADAM33_1	85	CG	20	3663599	0.04	0.456	0.9567(0.9024-1.0143)	-0.01416	0.73703	0.75119
ADAM33_2	38	CG	20	3662940	0.04	0.456	0.7737(0.5536-1.0813)	-0.00231	0.01141	0.01372
ADAM33_2	109	CG	20	3663011	0.041	0.458	0.122(0.0229-0.6488)	-0.00087	0.00635	0.00721
ADAM33_1	173	CG	20	3663511	0.042	0.459	0.6178(0.4049-0.9426)	-0.00498	0.00858	0.01357
ADAM33_1	171	CG	20	3663513	0.044	0.459	0.9589(0.8777-1.0477)	-0.00518	0.33279	0.33797
ADAM33_2	46	CG	20	3662948	0.044	0.459	0.4853(0.243-0.9691)	-0.00222	0.00628	0.00851
ADAM33_2	26	CG	20	3662928	0.045	0.46	0.5744(0.3513-0.9392)	-0.00304	0.00577	0.00881
ADAM33_1	148	CG	20	3663536	0.046	0.462	0.9051(0.7932-1.0328)	-0.00564	0.33127	0.33692
ADAM33_1	131	CG	20	3663553	0.047	0.462	0.9215(0.8309-1.022)	-0.00761	0.46077	0.46838
ADAM33_1	89	CG	20	3663595	0.049	0.475	1.009(0.9988-1.0193)	-0.093	0.35	0.443
